# Supplementary material for: Growth Performance, Digestive Capacity, and Transcriptomic Analysis of the Hybrid Offspring of Mastacembelus armatus × Mastacembelus favus
Source: Animals (Basel). 2025 Dec 19;16(1):11. doi: 10.3390/ani16010011 (PMC12784677; doi:10.3390/ani16010011)
Supplement: Supplementary file 1 [file animals-16-00011-s001.zip]

Archive with 1 entries (1 files):
- animals-4023292-supplementary.pdf
